# Supplementary material for: Root System Architecture Plasticity of Bread Wheat in Response to Oxidative Burst under Extended Osmotic Stress
Source: Plants (Basel). 2021 May 8;10(5):939. doi: 10.3390/plants10050939 (PMC8151492; doi:10.3390/plants10050939)
Supplement: Supplementary file 1 [file plants-10-00939-s001.zip]

Archive with 1 entries (1 files):
- plants-1204603-supplementary.pdf
